# Supplementary material for: Pre-Conceptional Anti-Thyroid Antibodies and Thyroid Function in Association with Natural Conception Rates
Source: Int J Environ Res Public Health. 2022 Oct 13;19(20):13177. doi: 10.3390/ijerph192013177 (PMC9603695; doi:10.3390/ijerph192013177)
Supplement: Supplementary file 1 [file ijerph-19-13177-s001.zip]

Archive with 1 entries (1 files):
- ijerph-1965106-supplementary.pdf
